# Supplementary material for: Dissecting the Cellular Heterogeneity Underlying Liver Diseases Through the Integration of GWASs and Single-Cell RNA Sequencing
Source: Biology (Basel). 2025 Jun 27;14(7):777. doi: 10.3390/biology14070777 (PMC12293027; doi:10.3390/biology14070777)
Supplement: Supplementary file 1 [file biology-14-00777-s001.zip]

Archive with 4 entries (2 files):
- biology-3709905-supplementary/
- biology-3709905-supplementary/Supp/
- biology-3709905-supplementary/Supp/SuppFigureS1.pdf
- biology-3709905-supplementary/Supp/SuppTableS1-6.xlsx
