# Supplementary material for: Dissecting the Cellular Heterogeneity Underlying Liver Diseases Through the Integration of GWASs and Single-Cell RNA Sequencing
Source: Biology (Basel). 2025 Jun 27;14(7):777. doi: 10.3390/biology14070777 (PMC12293027; doi:10.3390/biology14070777)
Supplement: Supplementary file 1 [file biology-14-00777-s001.zip › biology-3709905-supplementary/Supp/SuppTableS1-6.xlsx]

## Sheet: S1
Table S1. Top 200 upregulated genes in the Group A cell subpopulation of LESCs
The "gene" column indicates gene symbols. "pval_adj" represents P values from the Wilcoxon rank-sum test corrected using the Benjamini–Hochberg false discovery rate (FDR) method. "score" refers to the standardized test statistic (z-score) from the Wilcoxon rank-sum test.
gene	pval_adj	score
AC133680.1	5.99631e-128	24.1704
GHR	5.26526e-113	22.7035
APOC3	7.65705e-112	22.5853
DPH6-AS1	3.84322e-108	22.2044
SLC8A1	6.94607e-96	20.8953
RAD51B	4.47285e-90	20.2455
RP11-767I20.1	1.00262e-86	19.8609
GRK5	2.67867e-85	19.6949
FAM110B	9.31128e-79	18.9157
CES1	4.33829e-76	18.5875
CYP3A5	4.61441e-76	18.5839
RP11-187O7.3	1.9817e-75	18.5047
ACER2	6.7253e-75	18.4385
PTPRT	8.91609e-75	18.4229
FLT1	2.53414e-68	17.5992
C3	4.08077e-67	17.4409
DACH1	8.37556e-66	17.2662
LIPE-AS1	2.65753e-65	17.1991
APOE	1.82861e-61	16.6781
CRADD	4.6251e-58	16.2023
SORBS2	2.39277e-54	15.6672
PSD3	1.09392e-53	15.5696
GPC6	1.24617e-53	15.5608
CPS1	1.24617e-53	15.5607
CDH2	1.05799e-51	15.2732
SYN3	9.15649e-51	15.1316
SDK1	3.12982e-50	15.0502
CAMKMT	4.59956e-50	15.0241
MLXIPL	5.01501e-49	14.8646
HS3ST3A1	6.37054e-49	14.8483
ROBO1	7.12578e-49	14.8405
PAH	1.12006e-47	14.6542
BHMT	1.32644e-47	14.6424
RUNX1T1	5.28431e-47	14.5476
RP11-444A22.1	1.16782e-46	14.4929
SUMF1	1.30394e-46	14.4851
APOC1	6.80655e-46	14.3705
RP11-466L17.1	8.80793e-46	14.3523
ADAMTS12	9.32407e-46	14.3481
DLG2	1.20573e-44	14.1691
DISC1	2.97438e-44	14.1053
NCALD	2.19126e-43	13.9631
MEF2C-AS1	4.27461e-43	13.9151
SAMD12	8.30951e-43	13.8672
ADAMTS9-AS2	1.36749e-42	13.8311
BAAT	9.06755e-41	13.5258
DSCAML1	2.08089e-40	13.4643
DGKG	4.42339e-40	13.4078
CR1L	3.79352e-38	13.0732
AMBP	3.1166e-37	12.9111
ADAM12	3.29773e-37	12.9065
FGF12	1.8387e-34	12.4087
SERPINA1	1.47523e-33	12.2405
NAALADL2	2.90029e-33	12.1852
CP	8.96855e-33	12.0919
DENND2A	2.82424e-32	11.9963
ACSM2B	2.88865e-32	11.9942
LL22NC03-2H8.5	1.10242e-31	11.8824
XKR6	4.30506e-29	11.3726
UBE2E2	7.60453e-29	11.3225
TTR	1.56919e-28	11.2582
DPH6	3.70826e-28	11.1818
AHSG	5.10077e-28	11.1532
STPG2	1.28439e-27	11.0704
THSD7B	1.28898e-27	11.0697
TMEM117	1.92794e-27	11.0333
PDZD2	5.19718e-27	10.9428
RP11-768F21.1	6.134e-27	10.9274
ACSM2A	1.01667e-26	10.8811
CYP4F3	1.27099e-26	10.8604
ARHGEF28	1.30254e-26	10.8579
PCSK6	1.62344e-26	10.8374
LINC00894	2.51241e-26	10.7967
RGS7BP	1.08727e-24	10.444
RP11-321F6.1	1.81086e-23	10.1734
KIAA0825	3.08535e-23	10.121
PRKG1	4.90586e-22	9.84592
FGB	9.61677e-22	9.77732
ANKRD30BL	2.31549e-21	9.68762
MECOM	1.43711e-20	9.49827
AC007319.1	2.01155e-20	9.46248
PCSK5	2.99045e-20	9.42059
GNG12-AS1	4.97668e-20	9.36661
AC098617.1	5.37684e-20	9.35809
SLX4IP	8.9887e-20	9.30258
RP11-142C4.6	2.46761e-19	9.19427
ULK4	3.08888e-19	9.16974
LTBP1	3.12892e-19	9.168
PROC	3.47141e-19	9.15645
C12orf42	1.79748e-18	8.9765
PDGFC	2.37056e-18	8.94564
BAI3	1.11041e-17	8.77312
RAPGEF4	2.30577e-17	8.69014
KIF26B	3.80416e-17	8.63271
SUPT3H	4.23311e-17	8.62012
AGMO	6.36693e-17	8.5729
HPN	1.00956e-16	8.5193
ASS1	1.82646e-16	8.44999
ARHGAP42	1.97688e-16	8.44038
SLC39A11	2.29792e-16	8.42205
RP11-96H19.1	2.31224e-16	8.42096
FLRT2	3.78378e-16	8.3627
FMO5	4.07558e-16	8.35321
APOA2	4.5199e-16	8.34062
C2orf27A	4.64063e-16	8.33714
MAP3K5	7.9708e-16	8.27255
LINC00907	8.34125e-16	8.26678
TPST1	1.16181e-15	8.2268
MYO1B	2.06254e-15	8.15738
DLGAP1	2.25763e-15	8.14608
SHROOM3	3.24954e-15	8.10154
CMSS1	3.35895e-15	8.09715
RANBP17	3.66606e-15	8.08577
SOX5	8.01011e-15	7.98961
SPSB1	1.17515e-14	7.94076
LDLRAD3	1.68014e-14	7.89521
TPRG1	1.6968e-14	7.89362
C15orf41	1.75875e-14	7.88878
TANC2	1.98357e-14	7.8734
BACH2	3.66992e-14	7.79536
TENM2	4.55369e-14	7.76771
ENOX2	5.28089e-14	7.7482
A1CF	1.3269e-13	7.62921
KCNMB2	1.84504e-13	7.58623
HLCS	2.30451e-13	7.55699
ADRA1A	3.02758e-13	7.52067
KCNIP4	3.87412e-13	7.48801
RP11-81N13.1	7.66201e-13	7.39685
ZSWIM5	1.24381e-12	7.33185
TSHZ2	1.8782e-12	7.27569
PRKAG2	5.10054e-12	7.13849
NCAM2	6.33027e-12	7.10836
DYNC1I1	6.84505e-12	7.09719
CYP7B1	1.09342e-11	7.03178
COL23A1	1.21011e-11	7.01724
RP11-611E13.2	1.47913e-11	6.98838
SLC16A10	1.51699e-11	6.98446
MLLT3	2.65951e-11	6.90445
ADCY9	3.82105e-11	6.85207
ANGPT2	5.02581e-11	6.81239
FGG	5.05914e-11	6.81106
DAB1	5.98478e-11	6.78647
TBXAS1	1.17851e-10	6.6876
CPB2	1.25642e-10	6.67784
APOH	1.50069e-10	6.65137
IL1RAP	1.94226e-10	6.61293
NKAIN2	2.07913e-10	6.60246
TTLL11	2.35307e-10	6.58371
ABCA6	2.37657e-10	6.58185
ZC3H13	4.16548e-10	6.49754
TMEM161B-AS1	5.58498e-10	6.45288
NPAS2	6.15616e-10	6.43773
SDS	7.26547e-10	6.41214
NAV2	8.25456e-10	6.39189
EFCAB11	8.8969e-10	6.38003
AVEN	1.07807e-09	6.35017
CTD-2341M24.1	1.14619e-09	6.34035
LHFP	1.16296e-09	6.33773
TESK2	1.22105e-09	6.32983
RP11-446N19.1	1.27514e-09	6.32237
SPOCK3	1.97295e-09	6.25421
ABCA9	2.22435e-09	6.23508
EPSTI1	2.71087e-09	6.20366
AC067959.1	3.00869e-09	6.18685
SUGCT	3.55596e-09	6.16006
LMCD1-AS1	4.88349e-09	6.10923
SLC25A18	5.05764e-09	6.10325
DGKD	5.59592e-09	6.08668
RP11-444D3.1	5.93929e-09	6.07675
UBA6-AS1	6.84381e-09	6.05357
IL1RAPL2	7.03664e-09	6.04871
SMAD3	8.72507e-09	6.01357
PALLD	9.00169e-09	6.00776
HMCN1	9.00169e-09	6.00773
CNBD1	1.0353e-08	5.98462
UTY	1.21045e-08	5.95874
PDE10A	1.21128e-08	5.95824
PCDH9	1.37616e-08	5.93695
DMGDH	1.5497e-08	5.91705
CTC-228N24.3	2.19176e-08	5.85936
MMP16	2.2222e-08	5.85668
RP11-72M17.1	2.29337e-08	5.85105
CYP2B6	2.59569e-08	5.83003
CCDC171	3.20764e-08	5.79421
JAZF1	3.24315e-08	5.79197
RP11-509J21.1	3.38605e-08	5.78433
NCKAP5	3.50177e-08	5.77829
SLC2A2	3.88011e-08	5.76022
TMEM132D	4.00452e-08	5.7545
CTD-2337A12.1	4.7873e-08	5.72387
FAR2	5.45339e-08	5.70132
C5	5.73443e-08	5.69236
AL592494.5	6.09222e-08	5.68163
THRB	9.08299e-08	5.61176
AC144449.1	1.11867e-07	5.57482
NOX4	1.31857e-07	5.54534
F5	1.71366e-07	5.49891
RP11-141M1.3	1.89074e-07	5.48075
MS4A4E	2.6588e-07	5.41973
KHDRBS2	2.69876e-07	5.41666

## Sheet: S2
Table S2. Top 200 upregulated genes in the Group B cell subpopulation of LESCs
The "gene" column indicates gene symbols. "pval_adj" represents P values from the Wilcoxon rank-sum test corrected using the Benjamini–Hochberg false discovery rate (FDR) method. "score" refers to the standardized test statistic (z-score) from the Wilcoxon rank-sum test.
gene	pval_adj	score
TPT1	0	40.183
HLA-C	0	39.4764
MT-CYB	0	39.4429
CTSL	0	39.2829
TMSB4X	0	39.1985
TIMP1	0	39.1016
RPL39	0	39.0605
ACTB	0	38.9092
IFITM3	0	38.795
MT-ND1	0	38.7874
RPL10	0	38.7789
IFI27	0	38.7775
RPS18	0	38.7027
FTL	0	38.6393
RPLP1	0	38.6188
RPS28	0	38.5993
RPS12	0	38.5131
FTH1	0	38.4811
RPL32	0	38.3888
TMSB10	0	38.388
RPS23	0	38.3864
RPL34	0	38.3166
RPL13	0	38.1329
CLEC1B	0	38.1087
RPS27	0	37.9257
RPL41	0	37.8072
CD63	0	37.7631
RPS4X	2.8774e-306	37.522
RPL19	3.82382e-306	37.5135
RPS14	3.9633e-306	37.5117
RPLP2	6.89872e-305	37.4346
RPS15	1.28409e-304	37.4172
RPL36	2.79065e-301	37.2106
RPS6	7.77022e-301	37.1823
RPS29	1.13885e-300	37.1712
RPS27A	1.639e-300	37.1607
RPL18A	8.58693e-300	37.1154
RPL15	2.99113e-299	37.081
RPS13	3.96923e-297	36.9484
RPS25	5.20852e-294	36.753
RPL18	1.20124e-293	36.7296
RPS15A	1.70323e-293	36.7194
RPL3	8.05916e-293	36.6765
RPL13A	8.45954e-293	36.6745
RPS8	1.24785e-292	36.6633
RPS7	1.30395e-292	36.6615
RPS19	4.7507e-291	36.5628
RPS2	1.19149e-289	36.4741
RPL21	6.53469e-287	36.3003
GNG11	1.88433e-286	36.2706
RPL35A	4.50972e-283	36.055
MARCKSL1	2.02476e-282	36.0129
GPX1	9.20605e-282	35.9703
CD14	2.69879e-281	35.9399
FAU	5.40662e-281	35.92
ATP5E	6.36888e-279	35.7866
RPS20	1.33151e-278	35.7655
RPS3A	4.46862e-277	35.6668
RPL26	2.51573e-276	35.6178
RPL29	8.08139e-276	35.5846
DUSP1	1.07047e-275	35.5762
RPL7A	9.44949e-274	35.4497
RPL27A	3.68097e-270	35.2155
RPL12	3.26892e-269	35.153
RPS3	2.9679e-267	35.0242
S100A10	2.27773e-265	34.8997
RPL23A	4.53196e-265	34.8796
RPL38	5.42227e-263	34.7418
CCL14	2.10716e-260	34.5695
RPL22	2.62007e-259	34.4961
RPS16	4.85708e-258	34.411
RPL8	1.03286e-257	34.3887
RPL35	1.13988e-257	34.3855
RPL7	4.65187e-257	34.3442
UBB	1.51744e-248	33.7687
PTMA	2.08539e-247	33.6906
GAPDH	1.32005e-246	33.6355
MYL12B	9.84777e-246	33.5754
RPL23	1.19518e-245	33.5692
RPS11	1.40063e-243	33.4268
H3F3A	1.43273e-243	33.4257
DAB2	4.42777e-239	33.1149
ADM	9.85296e-239	33.0904
JUN	1.08154e-238	33.0872
SRP14	1.30082e-238	33.0813
HSPB1	1.11403e-235	32.8763
HYAL2	2.42979e-235	32.8523
RPL6	4.84803e-235	32.8309
RPL14	4.39105e-234	32.7634
ACP5	1.45584e-233	32.7265
VAMP5	8.21431e-231	32.5322
JUNB	4.96774e-226	32.192
RPL27	5.75666e-225	32.1155
JUND	7.56589e-224	32.035
FOS	2.09359e-223	32.0029
POLR2L	1.2604e-222	31.9465
CHCHD2	6.50375e-222	31.8948
S100A16	1.10778e-218	31.6606
CD81	6.54394e-216	31.4582
RPL5	4.47634e-213	31.2499
CYBA	5.81155e-210	31.0196
HSP90AA1	3.25414e-205	30.6652
TUBA1B	1.55414e-203	30.5386
RPL10A	1.67912e-203	30.5358
RPS5	1.2332e-199	30.2429
COX7C	2.16285e-197	30.0714
ID3	6.5224e-197	30.0344
RPS21	7.80757e-197	30.0281
C8orf4	8.87878e-197	30.0235
PLTP	1.59087e-196	30.0038
DYNLL1	8.5232e-196	29.9476
PFDN5	6.64523e-195	29.8787
NPC2	5.00463e-193	29.7336
MT2A	1.95116e-191	29.61
IFITM2	7.06126e-190	29.4884
COX4I1	2.93776e-186	29.2044
RPL31	4.41946e-184	29.0322
RPS26	1.45365e-183	28.9909
TM4SF1	4.97676e-183	28.9481
HSPA1A	5.26458e-182	28.8664
PPIB	1.72318e-181	28.825
OST4	5.94079e-179	28.6216
APOLD1	1.25286e-176	28.4339
RPLP0	1.14976e-175	28.3557
CEBPD	2.7635e-175	28.3245
CFP	1.00148e-174	28.2787
FXYD6	9.18202e-174	28.2001
PFN1	1.48462e-172	28.1011
CETP	4.96429e-171	27.9758
RBP1	1.62471e-169	27.8507
HSPA8	2.91433e-168	27.7467
LEPROT	7.37467e-167	27.6299
MCL1	2.49553e-166	27.5855
EIF4A1	1.9187e-160	27.0902
HSPA5	2.84508e-160	27.0754
HES1	1.50764e-158	26.9283
CLDN5	1.09563e-156	26.7686
ZFP36	1.40977e-152	26.413
CSTB	1.9962e-151	26.3123
ID1	3.29951e-149	26.1175
RPL36AL	4.18205e-148	26.0199
UBL5	8.44122e-145	25.7259
TCEB2	6.6711e-138	25.1017
SLC25A6	1.59611e-136	24.9748
CCL23	9.4736e-136	24.9032
KLF6	3.54379e-134	24.7573
FAM167B	1.05899e-133	24.7128
ATP5I	8.18325e-133	24.6298
RAMP2	1.65066e-132	24.6011
EGR1	2.03404e-132	24.5923
HSP90AB1	2.88985e-132	24.5778
IER2	2.77434e-127	24.1065
UQCR11.1	1.61363e-125	23.9374
ATP5G2	7.79296e-119	23.2862
MT-ND4L	1.7625e-117	23.1519
TOMM7	4.60524e-116	23.0105
NDUFA1	3.66452e-111	22.5154
C11orf96	9.32517e-107	22.0606
SH3BGRL3	4.00192e-106	21.9944
RPL4	4.33797e-102	21.5684
PPP1R15A	1.89173e-100	21.3928
ATP5L	1.54549e-99	21.2943
SAT1	4.02747e-99	21.2491
SOCS3	8.63051e-96	20.8855
CD74	1.52429e-94	20.7476
RPS27L	3.03174e-94	20.7142
C14orf2	7.94323e-94	20.6672
RNASE1	4.96889e-92	20.4663
HSPA1B	4.73353e-91	20.3556
ID2	4.50828e-88	20.0158
HSPE1	1.33554e-84	19.6131
FOSB	8.56028e-84	19.5178
DNAJB1	4.55969e-81	19.1938
MIF	5.01343e-81	19.1886
CST3	4.3894e-76	18.5863
ATP5O	6.34987e-76	18.5662
SLC9A3R2	1.17919e-75	18.5326
TNFSF10	1.28378e-75	18.5278
HLA-DRB1	2.62423e-75	18.489
RPS10	5.48546e-74	18.3238
ENY2	3.97324e-71	17.9616
DUSP6	4.89068e-67	17.4305
IFI6	2.45139e-66	17.3375
FGL2	1.76173e-65	17.2226
ISG15	1.91285e-64	17.0835
PRSS23	7.9774e-64	16.9988
VAMP8	4.91876e-63	16.8916
MANF	3.59001e-62	16.7736
RPL36A	8.17294e-62	16.7244
HLA-DPA1	1.13095e-60	16.5668
WBP5	2.77334e-60	16.5125
HLA-DRA	1.25435e-54	15.7058
GADD45B	1.51329e-54	15.6936
KLF2	1.655e-53	15.5405
PVALB	1.426e-52	15.401
TFPI2	1.07964e-47	14.6544
SLC2A3	2.86975e-43	13.9424
GJA4	1.47321e-41	13.6579
DDIT4	2.64675e-40	13.445
KLF4	1.20675e-36	12.8052

## Sheet: S3
Table S3. Top 200 upregulated genes in the Group A cell subpopulation of cholangiocytes
The "gene" column indicates gene symbols. "pval_adj" represents P values from the Wilcoxon rank-sum test corrected using the Benjamini–Hochberg false discovery rate (FDR) method. "score" refers to the standardized test statistic (z-score) from the Wilcoxon rank-sum test.
gene	pval_adj	score
SLC4A4	9.10199e-34	12.3207
GHR	7.50351e-29	11.3696
PDE3A	1.13595e-25	10.7071
CYP3A4	4.21612e-21	9.67998
ADAMTS9-AS2	6.34843e-20	9.39692
GPC6	1.20375e-18	9.07964
CPS1	2.52846e-17	8.74147
ELL2	8.45839e-15	8.05495
ACSM2B	1.16643e-14	8.0149
NRG1	1.1999e-14	8.01077
LDLRAD4	2.54469e-14	7.91585
CYP2C19	4.2595e-14	7.84958
BHMT	5.69178e-13	7.51433
EFNA5	7.5316e-13	7.47695
SDK1	8.97862e-13	7.45316
PCSK6	1.61523e-12	7.37402
FGF13	3.96114e-12	7.25288
CP	3.99179e-12	7.25118
FOXO1	4.65036e-12	7.22982
HPD	9.72075e-12	7.12835
ACSM2A	1.39923e-11	7.07737
SLCO5A1	2.34474e-11	7.00478
SLC38A4	3.3834e-11	6.95259
PLG	6.69327e-11	6.85306
DPH6-AS1	7.8929e-11	6.82878
C12orf79	1.32216e-10	6.75304
MAT1A	2.49233e-10	6.65982
SLC35F3	2.85913e-10	6.63895
APOE	3.7503e-10	6.59816
CUX2	9.95657e-10	6.44911
MARCH3	3.0365e-09	6.27724
AC107218.3	1.12444e-08	6.06895
FLRT2	1.16616e-08	6.0624
CES1	2.08988e-08	5.96578
APOA2	4.49998e-08	5.83857
DSCAM	7.31819e-08	5.75628
STPG2	8.13862e-08	5.73759
ACSM3	1.07514e-07	5.68879
CASR	1.09215e-07	5.68539
SOX5	1.20968e-07	5.66719
PDE7B	1.57526e-07	5.61961
ANKS1B	2.18232e-07	5.56159
AGBL4	2.21927e-07	5.55794
POU6F2	2.38574e-07	5.54459
RNF152	2.74027e-07	5.51959
ABCA1	3.16859e-07	5.49167
TENM2	3.16859e-07	5.49119
LMCD1-AS1	3.16859e-07	5.49119
RP11-323I15.5	3.83478e-07	5.45599
PRICKLE1	4.30098e-07	5.43487
TENM4	5.83482e-07	5.37952
PELI2	6.57814e-07	5.35718
LINC00886	7.573e-07	5.33097
LINC00907	8.22764e-07	5.31519
SAMD4A	8.96064e-07	5.29892
SDS	9.89986e-07	5.27999
HIVEP3	1.31812e-06	5.22658
CHRNA4	1.43925e-06	5.20959
CHN2	1.83653e-06	5.16346
LINC01146	2.08249e-06	5.13919
ADRA1A	2.48187e-06	5.10399
TPRG1	2.79257e-06	5.08093
ENOX2	3.45896e-06	5.03941
DLEU1	4.49268e-06	4.98771
TOX	5.44247e-06	4.94838
TLN2	7.41144e-06	4.8872
AC144449.1	8.06882e-06	4.86973
MYOM1	8.21949e-06	4.86536
ARHGEF3	8.97836e-06	4.84715
PLCB1	1.12072e-05	4.80224
DMGDH	1.15948e-05	4.79471
UPP2	1.19953e-05	4.78719
ALDH1A2	1.46335e-05	4.7464
GABRB3	1.63966e-05	4.72261
TTTY14	1.79735e-05	4.70319
HLF	1.97888e-05	4.6828
SNTB1	2.01924e-05	4.67795
ST18	2.08491e-05	4.67066
TMEM161B-AS1	2.26724e-05	4.6527
FMNL2	4.37552e-05	4.51457
DOCK8	4.53869e-05	4.50607
LINC00511	5.65314e-05	4.45777
FGB	6.50932e-05	4.42596
CATSPERB	7.31462e-05	4.39999
CYP2B6	8.54945e-05	4.36479
TPST1	8.54945e-05	4.36455
ESR1	9.99249e-05	4.32959
SEMA3C	0.000100806	4.32692
RP11-81N13.1	0.000101583	4.32376
RP11-499F3.2	0.000113122	4.29779
GCGR	0.00011412	4.29439
RP11-624L4.1	0.000133227	4.25919
RTN4RL1	0.000153022	4.22739
RP11-142C4.6	0.000154351	4.22399
PDE3B	0.000154351	4.22399
CASC2	0.000236208	4.1264
TMEM232	0.000251079	4.11159
IL1RAPL2	0.000282941	4.08319
IGF1R	0.000305611	4.06377
CYP3A43	0.000436472	3.97759
USP54	0.000436472	3.97759
AKT3	0.000471081	3.95865
PCSK5	0.000527103	3.93098
PAK3	0.000628947	3.8868
SGIP1	0.000770222	3.83655
CYP7B1	0.000870002	3.80547
SNAP25-AS1	0.000870002	3.80499
PACRG	0.000958317	3.78023
AOX1	0.00114647	3.73459
RP11-118B18.1	0.00115501	3.73119
OSBP2	0.00115501	3.73119
CDHR3	0.00116267	3.72876
RCAN2	0.0011874	3.72269
MIR4435-1HG	0.001368	3.68604
SLC7A2	0.00138882	3.68143
AFF3	0.00148133	3.66419
ASGR1	0.00148254	3.66322
TRPM3	0.00152363	3.65545
NSUN6	0.0015643	3.64792
EPHA6	0.0016753	3.62875
AC098617.1	0.0016753	3.62875
PPP2R2B	0.00167983	3.62729
LRP1B	0.00168597	3.62559
PBX3	0.00169533	3.62341
AC002066.1	0.00189635	3.59282
MAP3K5	0.00190857	3.59039
ZBTB7C	0.00193163	3.58651
VAT1L	0.00225644	3.545
ZC3H12C	0.00243493	3.52412
NLGN1	0.00246354	3.51999
C9	0.00246354	3.51951
SCN9A	0.00246555	3.51853
SLC28A1	0.00251771	3.51222
NXN	0.00266872	3.49596
NRG3	0.00275151	3.48479
RP11-548L20.1	0.00275151	3.48479
PCED1B	0.00275151	3.48479
MLIP	0.00275151	3.48479
SORD	0.00281693	3.47775
PHACTR2	0.00301963	3.45833
KIRREL3	0.00311045	3.44959
TLL1	0.00314678	3.44571
7SK.2	0.0031921	3.44109
SLIT3	0.00323512	3.43673
UPB1	0.00349626	3.41439
PLXDC2	0.00373352	3.39473
CAPS2	0.00425784	3.35783
AFM	0.00445187	3.34399
GRM8	0.0049768	3.31219
AC097721.2	0.0050241	3.30879
CCDC171	0.00508063	3.30491
NSUN7	0.00512887	3.30151
AL035610.2	0.00528602	3.29228
FUT10	0.00530852	3.29034
SLCO2B1	0.00561851	3.27359
MID1	0.00572032	3.26777
ACMSD	0.00641329	3.23451
SLC27A2	0.00711588	3.20392
HAO1	0.00711588	3.20319
ZNF782	0.00740856	3.19081
NREP	0.0075018	3.18644
VCAN	0.00760887	3.18159
ZC4H2	0.00787382	3.17091
GTDC1	0.00789954	3.16921
GPT2	0.00805873	3.16265
AC092594.1	0.00814591	3.15877
ARG1	0.00851224	3.14517
ACSS2	0.00879118	3.13498
RP11-563P16.1	0.00881127	3.13279
SLCO1B1	0.00881127	3.13279
ARHGAP10	0.00881127	3.13206
XDH	0.00888391	3.12891
DLGAP1	0.00900901	3.12405
RP5-1043L13.1	0.00905327	3.12187
PAPSS2	0.00937908	3.1107
KIAA1211	0.00979546	3.09711
RNLS	0.0103962	3.07793
MME	0.0117015	3.04176
UBASH3B	0.01225	3.02719
AQP4-AS1	0.0122787	3.02574
RP13-188A5.1	0.0131842	3.0034
KLHL13	0.0144203	2.97451
SCTR	0.0148469	2.9648
ABCB11	0.0152008	2.95679
MIR181A2HG	0.0152475	2.95509
RCL1	0.0165027	2.92985
CCSER1	0.0169052	2.92159
C5orf17	0.0169565	2.91989
RP11-626H12.1	0.0170477	2.91747
EFCAB11	0.0186644	2.88833
JAK2	0.0187349	2.88639
AKR1D1	0.0188897	2.88251
ADCY5	0.0188897	2.88202
TIAM1	0.0188897	2.88154
RP11-373N22.3	0.0208023	2.84949
GABRE	0.0218869	2.83177
RP11-72M17.1	0.0218869	2.83177
MTRNR2L1	0.0228294	2.81648
RP11-798K3.2	0.0228294	2.81599
RP11-123O10.4	0.0228294	2.81599

## Sheet: S4
Table S4. Top 200 upregulated genes in the Group B cell subpopulation of cholangiocytes
The "gene" column indicates gene symbols. "pval_adj" represents P values from the Wilcoxon rank-sum test corrected using the Benjamini–Hochberg false discovery rate (FDR) method. "score" refers to the standardized test statistic (z-score) from the Wilcoxon rank-sum test.
gene	pval_adj	score
RPL26	6.37806e-74	18.4448
RPL10	6.37806e-74	18.4448
RPS27	6.37806e-74	18.4448
RPS28	6.37806e-74	18.4448
RPL35A	6.37806e-74	18.4448
EEF1A1	6.37806e-74	18.4448
RPL15	6.37806e-74	18.4448
RPL18A	6.37806e-74	18.4448
RPS3A	6.37806e-74	18.4448
RPS13	6.37806e-74	18.4443
RPL39	6.37806e-74	18.4443
RPL41	6.37806e-74	18.4438
RPL9	6.37806e-74	18.4428
RPL3	6.37806e-74	18.4418
TMSB4X	6.37806e-74	18.4418
RPS15A	6.37806e-74	18.4404
RPL19	6.37806e-74	18.4331
RPS14	6.37806e-74	18.4326
RPLP1	6.37806e-74	18.4321
FAU	6.37806e-74	18.4316
RPL23A	6.37806e-74	18.4316
RPL7A	6.37806e-74	18.4307
RPS12	6.37806e-74	18.4302
TPT1	6.37806e-74	18.4253
RPLP2	6.37806e-74	18.4229
FTH1	6.37806e-74	18.4224
H3F3B	6.37806e-74	18.42
RPL13A	6.37806e-74	18.4181
RPL34	6.37806e-74	18.4181
RPL7	6.37806e-74	18.4161
RPS6	6.37806e-74	18.4137
RPL12	6.37806e-74	18.4127
RPS23	6.37806e-74	18.4098
RPL32	6.37806e-74	18.4093
RPS25	6.37806e-74	18.4088
RPL14	7.41812e-74	18.3991
RPL8	7.75546e-74	18.3938
COX7C	7.75546e-74	18.3938
RPL38	9.29892e-74	18.3821
PTMA	9.29892e-74	18.3812
RPL37A	9.92146e-74	18.3763
RPS9	1.13774e-73	18.3676
B2M	1.23717e-73	18.3617
RPL30	1.31623e-73	18.3571
RPS20	1.89823e-73	18.336
GNB2L1	2.16127e-73	18.3277
RPL27A	7.4279e-73	18.2593
RPL23	8.57323e-73	18.2503
NACA	8.85821e-73	18.2474
PPDPF	1.3209e-72	18.2241
FXYD2	1.3209e-72	18.2234
RPL35	1.41571e-72	18.2185
MYL6	1.545e-72	18.2127
UBC	2.32931e-72	18.1884
KRT8	2.32931e-72	18.1882
RPL27	2.40191e-72	18.1855
RPLP0	2.62431e-72	18.1797
MT-CO3	3.08035e-72	18.1695
RPL28	3.08035e-72	18.169
MT-ND2	3.39817e-72	18.1627
RPS2	3.68396e-72	18.1573
RPSA	3.78837e-72	18.1549
H3F3A	3.89673e-72	18.1525
RPS5	4.22751e-72	18.1471
ACTG1	5.19122e-72	18.135
RPL22	7.87868e-72	18.1112
UBA52	9.33984e-72	18.101
MT-ND4	9.8748e-72	18.0971
BTF3	1.42127e-71	18.0762
SERF2	1.7689e-71	18.0634
GSTP1	1.96385e-71	18.0568
ACTB	2.20957e-71	18.0495
RPS21	2.59805e-71	18.0398
RPS26	3.60963e-71	18.0209
RPL31	3.72125e-71	18.0185
UBB	4.39582e-71	18.0085
CD63	6.87365e-71	17.983
DEFB1	8.19097e-71	17.9726
HLA-B	8.41216e-71	17.9704
KRT18	5.447e-70	17.8658
HINT1	5.84328e-70	17.8612
SRP14	7.3313e-70	17.8478
RPL36AL	9.5646e-70	17.8323
UQCRB	3.46808e-69	17.7594
TMSB10	5.30301e-69	17.7349
S100A10	6.1759e-69	17.7257
MYL12A	7.41336e-69	17.7148
KRT7	2.32407e-68	17.6497
S100A6	3.14444e-68	17.632
MT-ND1	4.44004e-68	17.6119
S100A11	5.95358e-68	17.5946
MT-ATP6	1.63008e-67	17.5368
HLA-A	3.78421e-67	17.4883
CALM2	1.1699e-66	17.4232
VTN	1.68124e-66	17.4019
GAPDH	2.14706e-65	17.2548
COX5B	5.67213e-65	17.1979
UBL5	3.23084e-64	17.0962
EEF1B2	1.73331e-63	16.9974
COX4I1	1.7207e-62	16.8617
HLA-C	3.32523e-62	16.8222
FOS	4.64465e-62	16.8018
JUN	1.13487e-61	16.7481
MT1E	1.95661e-61	16.7151
IFITM3	1.97783e-61	16.7139
CLIC1	1.96859e-60	16.5758
GLTSCR2	3.15215e-60	16.5469
CLDN3	5.62235e-60	16.5114
COX6B1	2.53806e-59	16.4197
CST3	3.19697e-59	16.4051
HSP90AA1	3.85436e-58	16.2526
RPL36A	1.86814e-57	16.1551
POLR2L	2.76159e-56	15.9876
PRDX5	9.495e-56	15.9099
KRT19	1.2673e-54	15.7463
TSPO	3.47994e-54	15.6817
OST4	6.11719e-54	15.6453
LGALS4	1.15008e-53	15.6045
ARL6IP1	4.29837e-53	15.519
HSPE1	4.29837e-53	15.519
DYNLL1	7.34533e-53	15.4841
CFL1	1.38991e-51	15.2933
ZFP36	4.73811e-51	15.2127
ZFP36L2	1.47975e-50	15.1374
PFN1	1.59204e-50	15.1321
AGT	8.31388e-48	14.714
SERPINA4	2.90631e-47	14.6286
TUBB	1.4225e-46	14.5196
RHOB	1.78289e-46	14.5036
ELF3	7.12227e-46	14.4077
SFRP5	1.37181e-45	14.3618
TACSTD2	5.04348e-45	14.2708
HIST1H4C	7.86646e-45	14.2392
SERPINA1	1.99714e-44	14.1734
DUSP1	2.5688e-44	14.1552
UQCR11.1	4.21907e-44	14.1198
TUBA1B	1.13967e-42	13.885
RPS27L	6.09082e-42	13.7639
IER2	1.49928e-40	13.5299
TUBB4B	2.16819e-40	13.5022
TM4SF1	2.80172e-40	13.4828
HSPB1	3.00068e-40	13.4772
SPP1	3.27787e-40	13.4702
JUNB	5.95476e-40	13.4255
EGR1	6.45102e-39	13.2473
MT2A	2.36257e-38	13.149
PDZK1IP1	5.7334e-38	13.0813
TNFRSF12A	6.86285e-37	12.8907
MIF	1.18895e-36	12.8477
HSPA8	2.59105e-36	12.7868
HSPA1A	9.37601e-35	12.5042
SLPI	9.4866e-35	12.5028
AQP3	1.08787e-34	12.4914
IL32	1.26018e-31	11.916
FOSB	2.54416e-31	11.8568
SOD3	5.54915e-31	11.7908
MMP7	7.64528e-29	11.3674
C8orf4	1.84813e-27	11.0853
HLA-E	2.05818e-27	11.0751
CLDN4	4.52622e-27	11.0037
JUND	7.67887e-27	10.9554
MT1M	2.90309e-26	10.8338
LY6E	5.79965e-26	10.7697
VIM	6.11366e-25	10.5495
CKB	3.39537e-24	10.3866
CITED4	6.79718e-24	10.3196
HSPA5	3.46962e-23	10.1614
CRIP2	9.77994e-22	9.83
CTSD	1.63825e-21	9.77732
RBP4	2.72378e-21	9.72513
FAM150B	1.58861e-20	9.54282
CYR61	5.8485e-20	9.40615
CXCL6	1.25485e-19	9.32434
SLC25A5	2.33658e-19	9.25758
DNAJB1	1.02382e-18	9.09784
TSPAN8	6.5895e-17	8.63199
BEX1	2.24183e-16	8.49022
HSPA1B	5.42274e-16	8.38632
ID2	2.01335e-15	8.22998
CDKN1C	2.7013e-15	8.19405
MYADM	1.38387e-14	7.99257
HES1	1.46043e-14	7.98528
HBB	3.19821e-14	7.88672
GADD45B	4.10281e-14	7.85492
CRYAB	1.50981e-13	7.68863
IER3	1.81546e-13	7.66436
TPPP3	1.86182e-13	7.66047
HBA1	3.76247e-13	7.56895
HBA2	1.32791e-12	7.40072
H1F0	3.91071e-11	6.93147
LYZ	4.65963e-11	6.90598
SPTSSA	6.01087e-11	6.86908
MT1X	1.06796e-10	6.7846
CD74	5.94869e-10	6.52873
SOX4	6.98447e-10	6.50397
APCS	7.15841e-10	6.4996
SCGB3A1	7.67914e-09	6.13061
ATF3	1.49738e-08	6.02137
BTG2	1.62629e-08	6.00729
LRG1	8.76805e-08	5.72423

## Sheet: S5
Table S5. Top 200 upregulated genes in the Cluster 1 cell subpopulation of RM CD8⁺ T cells
The "gene" column indicates gene symbols. "pval_adj" represents P values from the Wilcoxon rank-sum test corrected using the Benjamini–Hochberg false discovery rate (FDR) method. "score" refers to the standardized test statistic (z-score) from the Wilcoxon rank-sum test.
gene	pval_adj	score
MT-ATP6	0	95.0294
MT-CO3	0	92.1951
MT-CO2	0	90.699
MT-CYB	0	87.9138
MT-ND3	0	73.7707
TXNIP	0	47.9666
KLF2	0	44.7172
MT-ND2	0	42.1124
FOSB	0	39.1088
IL7R	3.36275e-300	37.1687
XIST	1.81699e-271	35.3433
H1FX	2.59471e-140	25.4053
MTRNR2L12	2.94721e-135	24.9413
HLA-DRB5	1.83674e-133	24.7711
TMEM2	4.89063e-108	22.2832
FOS	3.34834e-75	18.5858
CCL4	3.58559e-72	18.2056
TNFAIP3	1.99581e-61	16.7941
RORA	1.34976e-44	14.3031
YBX3	3.23975e-43	14.078
IER2	1.13262e-42	13.985
NR4A2	4.4201e-42	13.8857
NFKBIA	4.52838e-36	12.852
JUN	1.17669e-35	12.7759
FAM46C	9.13118e-35	12.6134
METRNL	1.48718e-31	12.0147
TOB1	1.92656e-30	11.797
PPP1R15A	9.55857e-25	10.6305
CITED2	1.46145e-24	10.5887
REL	2.51042e-24	10.5359
JUNB	9.77516e-23	10.1836
BTG2	1.25411e-20	9.69399
MIR24-2	8.91598e-18	8.99707
LTB	4.94124e-17	8.80492
CLPTM1L	1.40227e-15	8.41719
MYADM	2.9614e-15	8.327
CD160	9.51916e-15	8.18545
TSPYL2	1.73514e-11	7.21983
CEBPD	3.1683e-10	6.81143
ZNF331	2.79702e-09	6.48848
MAF	4.60418e-09	6.41051
ZC3H13	2.10219e-06	5.39279
RGCC	3.31734e-06	5.30751
TNF	6.19011e-06	5.18713
ZBTB16	1.44366e-05	5.02157
KLF12	2.91554e-05	4.8821
HSP90AB1	0.00010152	4.62725
LGALS1	0.000143978	4.55147
ZKSCAN1	0.0001979	4.48123
LPP	0.00025757	4.42181
ANKRD28	0.000672628	4.20393
RASGEF1B	0.000970734	4.11724
GPR183	0.0031478	3.83432
CRTAM	0.00769439	3.60544
TXK	0.0102746	3.52639
XCL1	0.0437948	3.11501
FOXO1	0.0472908	3.08877
PDE3B	0.0592807	3.01745
BTG1	0.174244	2.67024
CCL4L2	0.201511	2.61716
ZFAND5	0.869344	2.04667
LONP2	0.869344	2.04496
INO80D	0.998292	1.91819
PRKAG2	0.998292	1.89719
LL22NC03-2H8.5	0.998292	1.80265
DNAJA1	0.998292	1.71872
ECHDC2	0.998292	1.61905
PPARA	0.998292	1.55303
FOXO3	0.998292	1.48644
CD9	0.998292	1.47614
SNTB1	0.998292	1.43735
ITPR2	0.998292	1.38457
BIRC3	0.998292	1.35157
ADK	0.998292	1.34273
ZBTB20	0.998292	1.25482
DIAPH2	0.998292	1.20404
TCF12	0.998292	1.17048
NRIP1	0.998292	1.14364
SELO	0.998292	1.13128
ATP1B3	0.998292	1.0882
KLRF1	0.998292	1.04324
S100B	0.998292	0.899483
MIB1	0.998292	0.875187
GADD45B	0.998292	0.835644
MBNL2	0.998292	0.74489
FNDC3B	0.998292	0.731246
IMMP2L	0.998292	0.717715
RALGAPA2	0.998292	0.662421
EHBP1	0.998292	0.647046
NCR3	0.998292	0.636026
CFH	0.998292	0.563216
XCL2	0.998292	0.538855
WDPCP	0.998292	0.53006
MICU3	0.998292	0.512921
A2M	0.998292	0.465054
SOCS3	0.998292	0.37755
CDC14B	0.998292	0.346928
RP11-338I21.1	0.998292	0.319688
DUSP6	0.998292	0.27862
PBX3	0.998292	0.248532
ABHD2	0.998292	0.22604
CRYL1	0.998292	0.204871
ATRN	0.998292	0.195218
ASPM	0.998292	0.143533
GPAM	0.998292	0.142282
HLCS	0.998292	0.138888
DENND1A	0.998292	0.128084
DYSF	0.998292	0.116859
CLEC1B	0.998292	0.107188
MTSS1	0.998292	0.105181
ADM	0.998292	0.0697422
DECR2	0.998292	0.0587527
RRAD	0.998292	0.0586824
AEBP1	0.998292	0.0521507
RP11-466A19.1	0.998292	0.045113
KIAA1958	0.998292	0.0433415
PHLPP1	0.998292	0.0422739
ENKUR	0.998292	0.0417206
ESAM	0.998292	0.0417206
RORB	0.998292	0.0414675
RP11-131N11.4	0.998292	0.0383282
IL17A	0.998292	0.0380752
IL2	0.998292	0.0291875
CDH6	0.998292	0.0278981
C1QTNF7	0.998292	0.0208603
RP13-225O21.2	0.998292	0.0174679
MAB21L3	0.998292	0.0174679
CTD-2235C13.2	0.998292	0.0174679
AC104695.3	0.998292	0.0172149
RP11-42I10.1	0.998292	0.0138225
KNDC1	0.998292	0.0138225
ELMO1-AS1	0.998292	0.0138225
DTX4	0.998292	0.0133164
AC093323.1	0.998292	0.0104301
RP11-1079H9.1	0.998292	0.0104301
LINC00347	0.998292	0.0104301
PLEKHS1	0.998292	0.0104301
IL22RA2	0.998292	0.0104301
LINC00365	0.998292	0.0104301
CYP2W1	0.998292	0.0104301
RP11-473O4.3	0.998292	0.00678472
RP11-981P6.1	0.998292	0.00627858
PDK4	0.998292	0.00390352
GYPB	0.998292	0.00339236
CYP4B1	0.998292	0.00339236
SOX2	0.998292	0.00339236
RP11-197K3.1	0.998292	0.00339236
KCNC3	0.999596	-0.000506142
CCDC68	0.999596	-0.000759214
AC128709.2	0.998292	-0.00364543
HOXA4	0.998292	-0.00364543
PAX2	0.998292	-0.00364543
THRSP	0.998292	-0.00364543
LAD1	0.998292	-0.00364543
RP11-863P13.5	0.998292	-0.00364543
RP11-505E24.2	0.998292	-0.00364543
CTD-3194G12.2	0.998292	-0.00364543
FBXW10	0.998292	-0.00364543
PLLP	0.998292	-0.00364543
KIF15	0.998292	-0.0038985
WNK2	0.998292	-0.00415157
CTC-513N18.6	0.998292	-0.00703779
CTC-400I9.2	0.998292	-0.00703779
AC005597.1	0.998292	-0.00703779
RP11-514D23.1	0.998292	-0.00703779
AC007204.2	0.998292	-0.00703779
RP11-162J8.3	0.998292	-0.00703779
AC016292.1	0.998292	-0.00703779
RP11-16L9.4	0.998292	-0.00703779
RP3-468K18.5	0.998292	-0.00703779
RP1-135L22.1	0.998292	-0.00703779
RP11-190D6.2	0.998292	-0.00703779
RP11-406O16.1	0.998292	-0.00703779
SNCAIP	0.998292	-0.00703779
RP11-122M14.3	0.998292	-0.00703779
CTD-2244C20.2	0.998292	-0.00703779
EVPLL	0.998292	-0.00703779
XXbac-BCX196D17.5	0.998292	-0.00703779
RP11-173M1.4	0.998292	-0.00703779
OR5V1	0.998292	-0.00703779
RP11-763E3.1	0.998292	-0.00703779
SLC6A17	0.998292	-0.00703779
RP1-79C4.1	0.998292	-0.00703779
RP11-202K23.1	0.998292	-0.00703779
CTD-2528A14.3	0.998292	-0.00703779
TMEM59L	0.998292	-0.00703779
MEP1A	0.998292	-0.00703779
RP11-170N11.1	0.998292	-0.00703779
RP11-357H3.1	0.998292	-0.00703779
RP11-621L6.2	0.998292	-0.00703779
RP11-397G17.1	0.998292	-0.00703779
RP11-27G24.1	0.998292	-0.00703779
LINC00472	0.998292	-0.00703779
GLYATL3	0.998292	-0.00703779
RP11-404O13.1	0.998292	-0.00703779
CXADRP3	0.998292	-0.00703779
RP11-795H16.3	0.998292	-0.00703779
AC009802.1	0.998292	-0.00703779
RP5-907D15.3	0.998292	-0.00703779
AC139100.3	0.998292	-0.00703779

## Sheet: S6
Table S6. Top 200 upregulated genes in the Cluster 2 cell subpopulation of RM CD8⁺ T cells
The "gene" column indicates gene symbols. "pval_adj" represents P values from the Wilcoxon rank-sum test corrected using the Benjamini–Hochberg false discovery rate (FDR) method. "score" refers to the standardized test statistic (z-score) from the Wilcoxon rank-sum test.
gene	pval_adj	score
HSPA1B	0	82.7931
HSPA1A	0	74.4924
DNAJB1	0	67.4235
RPL31	0	49.6425
HSPE1	0	46.649
HSP90AA1	0	46.4754
HSPA6	0	38.037
KLRB1	1.87399e-146	25.9626
HSPB1	8.63195e-103	21.7446
IFNG	4.60172e-86	19.8914
HSP90AB1	4.50273e-73	18.3232
HLA-DRA	1.28175e-45	14.473
HSPH1	1.66911e-37	13.1208
RGS2	1.90978e-36	12.9323
HSPD1	2.37907e-33	12.3674
FCGR3A	1.3243e-30	11.8438
GZMB	3.03561e-21	9.86473
DNAJA1	7.83346e-21	9.76657
HBB	8.80123e-20	9.51323
RGS1	1.77209e-18	9.19329
JUN	2.89331e-13	7.78033
S100A8	6.71194e-12	7.36959
CCL3	1.26327e-11	7.28219
MT2A	7.15854e-10	6.71101
PPP1R15A	1.14558e-05	5.08259
HBA2	3.19834e-05	4.88101
SAT1	4.7811e-05	4.79811
GADD45B	0.00465223	3.74035
IGLL5	0.00802166	3.59461
HBA1	0.0107191	3.51516
IFI6	0.551803	2.20307
PMAIP1	0.678576	2.10506
IL10	0.88287	1.9842
TYROBP	0.999235	1.75097
KLRF1	0.999235	0.721452
HBD	0.999235	0.674943
CA1	0.999235	0.52875
SPP1	0.999235	0.502611
FN1	0.999235	0.389923
AHSP	0.999235	0.374945
PF4	0.999235	0.244655
AC011043.1	0.999235	0.20556
PPBP	0.999235	0.182799
HBM	0.999235	0.180925
IL13	0.999235	0.175294
DUSP6	0.999235	0.161975
IL2	0.999235	0.113272
MT1G	0.999235	0.0674667
TPSAB1	0.999235	0.0591409
DEFA3	0.999235	0.0506238
RP11-131N11.4	0.999235	0.0384336
C10orf10	0.999235	0.0365705
CADM1	0.999235	0.0278201
AC136896.1	0.999235	0.0262435
C1orf64	0.999235	0.021559
DUOX2	0.999235	0.021559
FFAR3	0.999235	0.021559
GP9	0.999235	0.021559
SAA1	0.999235	0.0197491
TMEM130	0.999235	0.0196959
KLF1	0.999235	0.0196959
HES1	0.999235	0.018791
GEM	0.999235	0.0178328
AL354822.1	0.999235	0.0122966
MEF2C-AS1	0.999235	0.0121902
ANO7	0.999235	0.0121902
RP11-466A19.1	0.999235	0.010327
CXCL9	0.999235	0.010327
RP11-794M8.1	0.999235	0.00750574
PGBD5	0.999235	0.00750574
CDH17	0.999235	0.00750574
SH3PXD2B	0.999235	0.00377948
GPRC5A	0.999235	0.00282131
IL1R1	0.999235	0.00101141
ITGA2B	0.999235	0.000958179
PADI2	0.999235	-0.00186313
ZNF334	0.999235	-0.00186313
SERPINA7	0.999235	-0.00186313
KCNC3	0.999235	-0.00372625
RP11-705O24.1	0.999235	-0.00468443
CTB-180A7.8	0.999235	-0.00468443
RP11-162D9.3	0.999235	-0.00468443
RP11-401H2.1	0.999235	-0.00468443
RP11-142G7.2	0.999235	-0.00468443
AP000345.2	0.999235	-0.00468443
DMRTA2	0.999235	-0.00468443
AMBN	0.999235	-0.00468443
AC004603.4	0.999235	-0.00468443
CXorf22	0.999235	-0.00468443
RP11-400D2.3	0.999235	-0.00468443
RP11-396J6.1	0.999235	-0.00468443
ASB10	0.999235	-0.00468443
RP5-1069C8.2	0.999235	-0.00468443
RP4-697P8.3	0.999235	-0.00468443
RP11-664D7.4	0.999235	-0.00468443
AC098823.3	0.999235	-0.00468443
CASC20	0.999235	-0.00468443
RP4-763G1.2	0.999235	-0.00468443
TMPRSS11BNL	0.999235	-0.00468443
AC139100.3	0.999235	-0.00468443
RP13-923O23.6	0.999235	-0.00468443
AC009802.1	0.999235	-0.00468443
ATP6V0D2	0.999235	-0.00468443
RP1-274L7.1	0.999235	-0.00468443
HRC	0.999235	-0.00468443
RP11-524P6.1	0.999235	-0.00468443
CACNG7	0.999235	-0.00468443
RP11-618M23.2	0.999235	-0.00468443
AC005932.1	0.999235	-0.00468443
RP11-141A19.2	0.999235	-0.00468443
AF064858.8	0.999235	-0.00468443
RP11-545D19.1	0.999235	-0.00468443
TIMP4	0.999235	-0.00468443
RPL36A-HNRNPH2	0.999235	-0.00468443
TCEAL5	0.999235	-0.00468443
SSX3	0.999235	-0.00468443
CACNG6	0.999235	-0.00468443
RP3-326I13.1	0.999235	-0.00468443
CELA2B	0.999235	-0.00468443
IGLON5	0.999235	-0.00468443
KLK6	0.999235	-0.00468443
AC011523.2	0.999235	-0.00468443
SMR3B	0.999235	-0.00468443
RP1-65J11.1	0.999235	-0.00468443
IZUMO1	0.999235	-0.00468443
CTD-2265M8.2	0.999235	-0.00468443
PDPN	0.999235	-0.00468443
TPRX2P	0.999235	-0.00468443
RP5-1139I1.2	0.999235	-0.00468443
RP11-795H16.3	0.999235	-0.00468443
RP5-899E9.1	0.999235	-0.00468443
RP11-27G24.1	0.999235	-0.00468443
CTD-2659N19.4	0.999235	-0.00468443
RP11-427M20.1	0.999235	-0.00468443
CTD-2308N23.2	0.999235	-0.00468443
TGIF2-C20orf24	0.999235	-0.00468443
RP4-550H1.4	0.999235	-0.00468443
CCM2L	0.999235	-0.00468443
XKR7	0.999235	-0.00468443
RP11-150O12.1	0.999235	-0.00468443
RP11-15F12.3	0.999235	-0.00468443
RP11-401O9.4	0.999235	-0.00468443
INSRR	0.999235	-0.00468443
RP11-718G2.5	0.999235	-0.00468443
PCDH10	0.999235	-0.00468443
RP11-175K6.1	0.999235	-0.00468443
BIRC6-AS1	0.999235	-0.00468443
GPRC5D	0.999235	-0.00468443
MLIP-AS1	0.999235	-0.00468443
GSTA5	0.999235	-0.00468443
LMO3	0.999235	-0.00468443
RP11-397G17.1	0.999235	-0.00468443
RP11-67M9.1	0.999235	-0.00468443
NKX2-1	0.999235	-0.00468443
RP11-406O16.1	0.999235	-0.00468443
RP11-101E14.3	0.999235	-0.00468443
AC018359.3	0.999235	-0.00468443
CTB-118P15.2	0.999235	-0.00468443
AC006538.4	0.999235	-0.00468443
RP11-587H10.1	0.999235	-0.00468443
AC000099.1	0.999235	-0.00468443
CTD-2171N6.1	0.999235	-0.00468443
RP11-425A23.1	0.999235	-0.00468443
RP13-225O21.2	0.999235	-0.00468443
RP5-1004I9.1	0.999235	-0.00468443
RP5-1100I6.2	0.999235	-0.00468443
RP11-526K17.2	0.999235	-0.00468443
RP11-530I17.1	0.999235	-0.00468443
RP11-273B19.1	0.999235	-0.00468443
ZNF280A	0.999235	-0.00468443
RP5-1121H13.4	0.999235	-0.00468443
C19orf26	0.999235	-0.00468443
RP11-563N12.2	0.999235	-0.00468443
RP5-907D15.3	0.999235	-0.00468443
RP11-713M6.2	0.999235	-0.00468443
RP11-54O7.3	0.999235	-0.00468443
LINC00589	0.999235	-0.00468443
RP11-269F21.1	0.999235	-0.00468443
CHRNG	0.999235	-0.00468443
RP11-213G21.2	0.999235	-0.00468443
RP11-258J10.1	0.999235	-0.00468443
RP11-431J24.2	0.999235	-0.00468443
AC005009.2	0.999235	-0.00468443
S100G	0.999235	-0.00468443
RP11-18A15.1	0.999235	-0.00468443
AC000111.6	0.999235	-0.00468443
RP11-103H7.5	0.999235	-0.00468443
GLRB	0.999235	-0.00468443
AC008163.4	0.999235	-0.00468443
RP11-327O17.2	0.999235	-0.00468443
RP11-96B2.1	0.999235	-0.00468443
RP11-138E9.2	0.999235	-0.00468443
AC137723.5	0.999235	-0.00468443
AC002463.3	0.999235	-0.00468443
RP11-756P10.2	0.999235	-0.00468443
RP11-332M4.1	0.999235	-0.00468443
RP11-453O5.1	0.999235	-0.00468443
RP11-281P23.2	0.999235	-0.00468443
CTB-30L5.1	0.999235	-0.00468443
CSHL1	0.999235	-0.00468443
